# Supplementary material for: Vegetal Undercurrents—Obscured Riverine Dynamics of Plant Debris
Source: J Geophys Res Biogeosci. 2022 Mar 28;127(3):e2021JG006726. doi: 10.1029/2021JG006726 (PMC9285624; doi:10.1029/2021JG006726)
Supplement: Supplementary file 2 — Table S1 [file JGRG-127-0-s002.xlsx]

## Sheet: Sheet1
Table S1. Sedimentological properties, bulk N and C elemental and isotopic compositions, n-alkane (SC25-35), short-chain (SC16-18), and long-chain (SC24-32) n-fatty acid loadings as well as n-alkane carbon preference index (CPI) for suspended, bank, and bed load material.
Sample ID	River	Location	Date	Latitude	Longitude	Depth	Water yield	D84	SA	OC	OC	OC/SA	N/OC	OC-F14C			ETH-Nr.	n-Alkanes loading (SC25-35)	CPI25-33	n-Fatty acids loading (SC16-18)	n-Fatty acids loading (SC24-32)
				N	W	m	mm/d	mm	m2/g	%wt	mg/L							mg/m2		mg/m2	mg/m2
Suspended Sediment
CAN13_55	Mackenzie	Delta	2013-07-24	68.4131	134.089	22.7		175.11		1.18	10.1834		0.0677966	0.430807	±	0.006	92561.1.1
CAN13_57	Mackenzie	Delta	2013-07-24	68.4131	134.089	12		71.64		1.06	4.982		0.103774	0.346857	±	0.006	92562.1.1
CAN13_59	Mackenzie	Delta	2013-07-24	68.4131	134.089	0.5		17.62		1.1	3.74		0.118182	0.302074	±	0.006	92563.1.1
CAN13_66	Peel	Fort McPherson	2013-07-26	67.3345	134.878	8.2		29.97		1.66	4.8638		0.0963855	0.303744	±	0.005	92564.1.1
CAN13_69	Peel	Fort McPherson	2013-07-26	67.3345	134.878	0.9		17.92		1.78	3.2218		0.0955056	0.270697	±	0.005	92565.1.1
CAN13_71	Mackenzie	Tsiigehtchic	2013-07-26	67.4582	133.727	15.5		313.73		0.97	4.2874		0.0824742	0.4524	±	0.007	92566.1.1
CAN13_72	Mackenzie	Tsiigehtchic	2013-07-26	67.4582	133.727	12		58.73		1.09	3.7278		0.0917431	0.350389	±	0.006	92567.1.1
CAN13_75	Mackenzie	Tsiigehtchic	2013-07-26	67.4582	133.727	0.6		17.27		1.24	3.0132		0.0967742	0.360754	±	0.006	92568.1.1
CAN13_77	Arctic Red	Tsiigehtchic	2013-07-26	67.4263	133.779	5.8		24.76		1.8	8.874		0.0833333	0.335827	±	0.005	92569.1.1
CAN13_79	Arctic Red	Tsiigehtchic	2013-07-26	67.4263	133.779	0.3		14.03		1.71	6.8571		0.0877193	0.257969	±	0.005	92570.1.1
CAN17_01	Mackenzie	Delta	2017-06-03	68.4177	134.115	6	0.921743	17.731		1.5	4.80164		0.0966781	0.289118	±	0.00437101	89421.1.1		1.09856
CAN17_02	Mackenzie	Delta	2017-06-03	68.4177	134.116	12	"	27.029		1.13	6.52238		0.0929049	0.300379	±	0.00442216	89422.1.1		1.30953
CAN17_03	Mackenzie	Delta	2017-06-03	68.4178	134.114	18	"	23.275	13.619	1.21	7.18544	0.888465	0.0897312	0.320622	±	0.00454574	89423.1.1	0.434402	1.42285	0.0765766	0.236247
CAN17_04	Mackenzie	Delta	2017-06-03	68.4178	134.116	0	"	14.884	22.344	1.64	4.03118	0.733978	0.100004	0.282785	±	0.00420765	89424.1.1	0.165644	2.20993	0.0395533	0.213748
CAN17_05-08	Mackenzie	Delta	2017-06-03	68.4137	134.115	9.5	"	51.639	12.4	2.25	32.0276	1.81452	0.0657272	0.596995	±	0.00599675	89425.1.1	0.427	3.16943	0.830286	1.40532
CAN17_09	Mackenzie	Delta	2017-06-03	68.4137	134.115	4	"	19.393		1.32	6.02302		0.0892499	0.320024	±	0.00245164	89426.1.1		2.14466
CAN17_10	Mackenzie	Delta	2017-06-03	68.4135	134.116	0	"	12.2	24.754	1.67	4.11183	0.674638	0.102978	0.288631	±	0.00436374	89427.1.1	0.151775	2.14802	0.0239608	0.0609007
CAN17_12	Mackenzie	Tsiigehtchic	2017-06-05	67.454	133.737	19	0.809794	354.723		0.68	4.21774		0.0955877	0.365003	±	0.00286298	89428.1.1		1.62543
CAN17_13	Mackenzie	Tsiigehtchic	2017-06-05	67.4536	133.737	15	"	191.684		0.7	3.17573		0.119322	0.363919	±	0.00313545	89429.1.1		1.91603
CAN17_14	Mackenzie	Tsiigehtchic	2017-06-05	67.4537	133.737	10	"	32.931		1.06	4.09649		0.0928729	0.360482	±	0.00486535	89430.1.1		1.64288
CAN17_15	Mackenzie	Tsiigehtchic	2017-06-05	67.4535	133.737	5	"	20.547		1.22	3.42278		0.0975029	0.362898	±	0.00494656	89431.1.1		1.6845
CAN17_16	Mackenzie	Tsiigehtchic	2017-06-05	67.4531	133.737	0	"	18.624	23.118	1.44	2.63108	0.622891	0.109323	0.360865	±	0.00293893	89432.1.1	0.127126	2.43221	0.0242345	0.155391
CAN17_17-20	Mackenzie	Tsiigehtchic	2017-06-05	67.4531	133.727	8.5	"	262.138	5.012	0.48	12.9078	0.957702	0.0918628	0.461124	±	0.00424061	89433.1.1	0.127943	1.7137	0.353268	0.154125
CAN17_21	Mackenzie	Tsiigehtchic	2017-06-05	67.4528	133.727	4	"	218.945		0.49	6.18257		0.0913067	0.352843	±	0.00477918	89434.1.1		1.90752
CAN17_22	Mackenzie	Tsiigehtchic	2017-06-05	67.4528	133.727	0	"	24.705		1.39	3.87422		0.0932949	0.395016	±	0.00517341	89435.1.1		1.38205
CAN17_26-29	Arctic Red	Tsiigehtchic	2017-06-05	67.4298	133.778	4	1.90918	23.468	21.363	2.55	15.3255	1.19365	0.0773365	0.450784	±	0.00564043	89436.1.1	0.549972	1.85894	0.115852	0.442424
CAN17_30	Arctic Red	Tsiigehtchic	2017-06-05	67.4299	133.779	0	"	14.732	24.191	2.18	8.76262	0.901162	0.0871232	0.302415	±	0.00446305	89437.1.1	0.376859	1.35298	0.0318011	0.0891715
CAN17_33-36	Peel	Fort McPherson	2017-06-07	67.3289	134.866	7	1.59491	149.419	11.098	2.4	35.6171	2.16255	0.067245	0.611353	±	0.00670681	89438.1.1	0.630808	4.50979	0.665034	0.678108
CAN17_37	Peel	Fort McPherson	2017-06-07	67.3288	134.866	4	"	43.561		2.12	8.15523		0.0812209	0.469709	±	0.00425297	89439.1.1		3.29586
CAN17_38	Peel	Fort McPherson	2017-06-07	67.3287	134.867	2	"	26.871		2.06	7.19927		0.0794325	0.434541	±	0.0056236	89440.1.1		2.42132
CAN17_39	Peel	Fort McPherson	2017-06-07	67.3281	134.866	0	"	24.762	20.056	1.75	3.74353	0.872557	0.0975629	0.337952	±	0.00471355	89441.1.1	0.334182	2.94666	0.0225228	0.190887
CAN17_46-49	Mackenzie	Delta	2017-06-10	68.4151	134.121	19.5	0.835354	96.506	7.656	1.69	29.9045	2.20742	0.0629893	0.589463	±	0.00550758	89442.1.1	0.597905	5.44442	0.985047	1.31412
CAN17_50	Mackenzie	Delta	2017-06-10	68.4153	134.118	18	"	46.428		0.98	6.96942		0.0952082	0.379664	±	0.00426514	89443.1.1		2.36947
CAN17_51	Mackenzie	Delta	2017-06-10	68.4154	134.118	12	"	45.623	14.783	1.13	5.72728	0.764392	0.0943298	0.367351	±	0.00388815	89444.1.1	0.189829	2.29065	0.0716153	0.265689
CAN17_52	Mackenzie	Delta	2017-06-10	68.4154	134.117	6	"	38.771											2.04853
CAN17_53	Mackenzie	Delta	2017-06-10	68.4154	134.117	0	"	13.42	24.811	1.38	1.81525	0.556205	0.110626	0.3244	±	0.00370535	89446.1.1	0.110033	2.22393	0.0109626	0.118178
CAN18_02	Mackenzie	Delta	2018-06-06	68.4178	134.112	0	0.736148	10.733	25.503	1.8	1.40653	0.705799	0.107799	0.361432	±	0.00558582	92585.1.1	0.0996584	2.23723	0.00851429	0.122501
CAN18_03	Mackenzie	Delta	2018-06-06	68.4137	134.116	9.8	"	41.47		1.7	6.60603		0.0862351	0.527745	±	0.00539042	92586.1.1		2.71437
CAN18_04	Mackenzie	Delta	2018-06-06	68.4141	134.115	13.6	"	51.912		1.21	6.53059		0.111566	0.522062	±	0.00511032	92587.1.1		3.17601
CAN18_05-11	Mackenzie	Delta	2018-06-06	68.4138	134.113	11	"	59.484	12.23	1.86	9.94942	1.52085	0.0786553	0.568455	±	0.00583901	92588.1.1	0.457548	3.51524	0.262905	0.642632
CAN18_12	Mackenzie	Delta	2018-06-06	68.4137	134.112	6.6	"	40.265		1.46	4.27508		0.0970563	0.446755	±	0.00456118	92589.1.1		3.3937
CAN18_14	Mackenzie	Delta	2018-06-08	68.4171	134.115	0	"	13.997		1.49	0		0.114369	0.365663	±	0.00400058	92590.1.1		2.28461
CAN18_18	Mackenzie	Tsiigehtchic	2018-06-09	67.453	133.725	7.6	0.720514	218.265		0.75	6.9144		0.0988885	0.535755	±	0.00605031	92591.1.1		3.69315
CAN18_19-25	Mackenzie	Tsiigehtchic	2018-06-09	67.4535	133.723	7.7	"	207.512	5.651	1.05	10.2752	1.85808	0.0773916	0.569515	±	0.00621401	92592.1.1	0.447542	3.33768	0.339301	0.4429
CAN18_26	Mackenzie	Tsiigehtchic	2018-06-09	67.4564	133.724	13.5	"	364.548	4.926									0.161802	2.21204	0.114055	0.319274
CAN18_28	Mackenzie	Tsiigehtchic	2018-06-09	67.4567	133.722	9.7	"	74.45		1.04	2.28946		0.101027	0.453312	±	0.00501158	92594.1.1		1.01212
CAN18_29	Mackenzie	Tsiigehtchic	2018-06-09	67.4566	133.722	4.8	"	29.159		1.31	1.65706		0.105054	0.447757	±	0.00493165	92595.1.1		2.14412
CAN18_31	Mackenzie	Tsiigehtchic	2018-06-09	67.4562	133.723	0	"	26.7	17.201	1.34	1.51918	0.779024	0.11053	0.433092	±	0.00458113	92596.1.1	0.162549	2.58255	0.0182401	0.155636
CAN18_32	Arctic Red	Tsiigehtchic	2018-06-09	67.4263	133.779	8.7	1.37441	17.566		1.91	7.62083		0.0914729	0.351002	±	0.00357125	92597.1.1		1.68392
CAN18_36	Arctic Red	Tsiigehtchic	2018-06-09	mix	mix	8.5	"	18.898	20.409	1.87	7.48502	0.916262	0.0839715	0.351336	±	0.00374503	92598.1.1	0.66214	1.45852	0.0270473	0.0865617
CAN18_37	Arctic Red	Tsiigehtchic	2018-06-09	67.4261	133.779	4.1	"	14.913		1.84	6.52052		0.0863946	0.308434	±	0.00338716	92599.1.1		1.69756
CAN18_38	Arctic Red	Tsiigehtchic	2018-06-09	67.4265	133.779	0	"	11.805	22.647	1.76	4.18996	0.777145	0.0921302	0.256762	±	0.00311164	92600.1.1	0.602389	1.13623	0.0530992	0.078709
CAN18_49	Peel	Fort McPherson	2018-06-12	67.3245	134.864	7	1.97498	255.129		1.62	30.06		0.0684266	0.451233	±	0.00494289	92601.1.1		2.1961
CAN18_51	Peel	Fort McPherson	2018-06-12	mix	mix	7	"	213.874	12.123	1.48	24.3578	1.22082	0.0749176	0.409184	±	0.00437945	92602.1.1	0.329565	1.65328	0.304796	0.34113
CAN18_52	Peel	Fort McPherson	2018-06-12	67.3252	134.864	5.8	"	44.111		1.78	5.57671		0.0771694	0.390469	±	0.00410811	92603.1.1		2.16222
CAN18_53	Peel	Fort McPherson	2018-06-12	67.3253	134.864	2.3	"	25.822		1.67	4.08557		0.0842247	0.298475	±	0.003443	92604.1.1		2.16222
CAN18_54	Peel	Fort McPherson	2018-06-12	67.326	134.864	0	"	16.202	22.024	1.73	3.00552	0.785507	0.0904986	0.274953	±	0.00310365	92605.1.1	0.346603	1.72701	0.0146355	0.0920034
CAN18_56	Arctic Red	Tsiigehtchic	2018-05-11	67.4444	133.747	0		13.285		2.26	41.3903		0.110619	0.389223	±	0.00381476	92606.1.1
CAN18_57	Arctic Red	Tsiigehtchic	2018-05-14	67.4444	133.747	0		9.764		2.2	12.6825		0.1	0.340043	±	0.00331527	92607.1.1
CAN18_58	Arctic Red	Tsiigehtchic	2018-05-17	67.4444	133.747	0				2.33	8.29924		0.11588	0.513148	±	0.00485659	92608.1.1
CAN18_59	Arctic Red	Tsiigehtchic	2018-05-20	67.4444	133.747	0				1.97	8.35468		0.101523	0.371445	±	0.00372047	92609.1.1
CAN18_60	Arctic Red	Tsiigehtchic	2018-05-23	67.4444	133.747	0		20.16		2.11	12.7906		0.0900474	0.357646	±	0.00310802	92610.1.1
CAN18_61	Arctic Red	Tsiigehtchic	2018-05-26	67.4444	133.747	0		50.264		1.39	46.5266		0.0863309	0.329006	±	0.00357848	92611.1.1
CAN18_62	Arctic Red	Tsiigehtchic	2018-05-29	67.4444	133.747	0				2.21	6.6321		0.0950226	0.282096	±	0.00320414	92612.1.1
CAN19_01	Mackenzie	Delta	2019-06-04	68.318	133.685	0	0.01	12.951	31.725	2.34	1.38712	0.737589	0.119658	0.459835	±	0.004	101973.1.1	0.0793429	1.739	0.505073	0.122183
CAN19_02	Mackenzie	Delta	2019-06-04	68.3178	133.685	5	"	18.406	21.5295	1.47	1.4868	0.682784	0.136054	0.509585	±	0.005	101974.1.1	0.0937355	1.72806	0.545154	0.136603
CAN19_03	Mackenzie	Delta	2019-06-04	68.4179	134.116	0	0.67	11.357	25.574	1.57	1.66071	0.613905	0.133758	0.396	±	0.004	101975.1.1	0.0934211	2.01733	0.177203	0.104401
CAN19_04	Mackenzie	Delta	2019-06-04	68.4172	134.116	9	"	24.277		1.41	2.45531		0.120567	0.394	±	0.004	101976.1.1		2.18122
CAN19_05	Mackenzie	Delta	2019-06-04	68.4172	134.119	16.7	"	20.651		1.51	3.34823		0.112583	0.391419	±	0.00364913	101977.1.1		2.20702
CAN19_06	Mackenzie	Delta	2019-06-04	68.4176	134.128	28.6	"	87.173		0.97	4.30881		0.123711	0.383298	±	0.00356575	101978.1.1		2.11037
CAN19_07	Mackenzie	Delta	2019-06-04	68.4179	134.116	0	"	15.572		1.39	1.52752		0.151079	0.405151	±	0.00387435	101979.1.1		1.97203
CAN19_08	Mackenzie	Delta	2019-06-04	68.4179	134.117	14.5	"	31.548		1.56	2.8803		0.115385	0.42435	±	0.00411339	101980.1.1		2.18594
CAN19_09	Mackenzie	Delta	2019-06-04	68.4176	134.121	28	"	33.164	18.185	1.35	3.08224	0.74237	0.125926	0.387249	±	0.0036546	101981.1.1	0.140308	2.3056	0.206225	0.150807
CAN19_14	Peel	Fort McPherson	2019-06-08	67.3384	134.877	0		17.64	24.785	2.12	2.675	0.855356	0.113208	0.404814	±	0.00382913	101983.1.1	0.208101	2.82018	0.239199	0.200618
CAN19_19	Mackenzie	Tsiigehtchic	2019-06-10	67.4556	133.734	0	0.710897	17.437	22.004	1.18	2.79931	0.536266	0.127119	0.407252	±	0.00381905	101986.1.1	0.100404	2.48805	0.149755	0.0772341
CAN19_20	Mackenzie	Tsiigehtchic	2019-06-10	67.4554	133.735	6	"	21.454		1.17	3.81422		0.128205	0.419403	±	0.00397684	101987.1.1		2.46351
CAN19_21	Mackenzie	Tsiigehtchic	2019-06-10	67.4553	133.736	14.1	"	21.742		1.15	3.36201		0.130435	0.414239	±	0.00401252	101988.1.1		2.42098
CAN19_22	Mackenzie	Tsiigehtchic	2019-06-10	67.4551	133.737	19.2	"	22.598		1.01	3.97481		0.128713	0.393152	±	0.00371316	101989.1.1		2.58046
CAN19_23	Mackenzie	Tsiigehtchic	2019-06-10	67.4539	133.73	0	"	17.168		1.24	2.99871		0.137097	0.411968	±	0.0039478	101990.1.1		2.59834
CAN19_24	Mackenzie	Tsiigehtchic	2019-06-10	67.4537	133.732	6	"	40.817		0.96	4.15477		0.135417	0.430485	±	0.0041277	101991.1.1		2.73976
CAN19_25	Mackenzie	Tsiigehtchic	2019-06-10	67.4537	133.732	11	"	301.077	4.8265	0.69	7.9118	1.42961	0.101449	0.639947	±	0.00698705	101992.1.1	0.294602	3.95993	0.709861	0.967568
CAN19_32	Arctic Red	Tsiigehtchic	2019-06-10	67.4263	133.779	0	0.875405	13.756	30.923	2.71	2.46319	0.87637	0.099631	0.459128	±	0.00451081	101993.1.1	0.208671	1.29867	0.190569	0.133211
CAN19_33	Arctic Red	Tsiigehtchic	2019-06-10	67.4263	133.779	1.8	"	17.364		2.89	2.67495		0.0968858	0.458179	±	0.00447393	101994.1.1		1.36007
CAN19_34	Arctic Red	Tsiigehtchic	2019-06-11	67.4265	133.78	4	"	18.247	29.447	2.76	2.71797	0.937277	0.105072	0.481326	±	0.00476643	101995.1.1	0.189473	1.43214	0.2083	0.239771
Bank Sediment
CAN17_24	Mackenzie	Tsiigehtchic	2017-06-05	67.4502	133.721			96.166	7.305	0.61		0.835044	0.0983607	0.456523	±	0.004	89416.1.1
CAN17_31	Arctic Red	Tsiigehtchic	2017-06-05	67.4308	133.782			47.62	11.871	1.55		1.3057	0.083871	0.302216	±	0.004	89417.1.1
CAN17_32	Arctic Red	Tsiigehtchic	2017-06-05	67.4308	133.782			82.811	13.183	0.98		0.743382	0.102041	0.244883	±	0.004	89418.1.1
CAN17_41	Peel	Fort McPherson	2017-06-07	67.3311	134.864			176.6	8.656	0.88		1.01664	0.0909091	0.157216	±	0.003	89419.1.1
CAN17_42	Peel	Fort McPherson	2017-06-07	67.3311	134.864			375.924	11.398	0.76		0.666784	0.105263	0.200861	±	0.004	89420.1.1
CAN18_01	Mackenzie	Delta	2018-06-06	68.4177	134.115			71.356	7.93	1.06		1.3367	0.0849057	0.437673	±	0.006	92577.1.1
CAN18_15	Mackenzie	Tsiigehtchic	2018-06-09	67.4415	133.752			140.706	5.054	0.43		0.850811	0.0930233	0.412623	±	0.006	92578.1.1
CAN18_16	Mackenzie	Tsiigehtchic	2018-06-09	67.4415	133.752			202.208	3.367	0.17		0.504901	0.117647	0.271101	±	0.007	92579.1.1
CAN18_17	Mackenzie	Tsiigehtchic	2018-06-09	67.4415	133.752			43.957	10.272	1.15		1.11955	0.0869565	0.474921	±	0.006	92580.1.1
CAN18_34	Arctic Red	Tsiigehtchic	2018-06-09	67.4415	133.752			184.862	11.118	0.5		0.449721	0.18	0.324634	±	0.005	92581.1.1
CAN18_35	Arctic Red	Tsiigehtchic	2018-06-09	67.4415	133.752			22.905	14.18	2.07		1.4598	0.0821256	0.301671	±	0.005	92582.1.1
CAN18_48	Peel	Fort McPherson	2018-06-12	67.3255	134.873			214.849	9.154	0.77		0.841162	0.0909091	0.135581	±	0.004	92584.1.1
CAN19_10	Mackenzie	Delta	2019-06-04	68.4193	134.122			62.63	10.041	1.37		1.36441	0.0948905	0.500974	±	0.005	101996.1.1
CAN19_11	Mackenzie	Delta	2019-06-04	68.4193	134.122			106.67	6.734	0.58		0.861301	0.103448	0.406825	±	0.004	101997.1.1
CAN19_13	Mackenzie	Delta	2019-06-07	68.3888	133.771			34.47	14.25	1.6		1.12281	0.1	0.492874	±	0.005	101998.1.1
CAN19_26	Mackenzie	Tsiigehtchic	2019-06-10	67.4511	133.717			153.25	5.438	0.44		0.809121	0.181818	0.301115	±	0.003	102001.1.1
CAN19_27	Mackenzie	Tsiigehtchic	2019-06-10	67.4511	133.717			166.02	7.44	0.43		0.577957	0.139535	0.373236	±	0.003	102002.1.1
CAN19_28	Mackenzie	Tsiigehtchic	2019-06-10	67.4511	133.717			60.5	10.252	1.09		1.06321	0.0917431	0.547428	±	0.005	102003.1.1
CAN19_29	Mackenzie	Tsiigehtchic	2019-06-10	67.4511	133.717			114.04	7.286	0.97		1.33132	0.113402	0.53956	±	0.006	102004.1.1
CAN19_30	Arctic Red	Tsiigehtchic	2019-06-10	67.4263	133.779			30.12	16.845	1.32		0.783615	0.0909091	0.284782	±	0.002	102005.1.1
CAN19_31	Arctic Red	Tsiigehtchic	2019-06-10	67.4263	133.779			167.83	11.382	1.05		0.922509	0.0952381	0.223852	±	0.002	102006.1.1
Bed Sediment
CAN17_11	Mackenzie	Delta	2017-06-03	68.4136	134.115			103.107	7.468	0.97		1.29888	0.0824742	0.45117	±	0.005	89412.1.1
CAN17_25	Arctic Red	Tsiigehtchic	2017-06-05	67.4287	133.778			169.486	9.353	0.72		0.769806	0.0833333	0.142425	±	0.003	89413.1.1
CAN17_40	Peel	Fort McPherson	2017-06-07	67.3283	134.868			496.058	11.903	0.74		0.621692	0.0945946	0.151408	±	0.003	89414.1.1
CAN17_54	Mackenzie	Delta	2017-06-10	68.4148	134.125			76.788	7.43	1.02		1.37281	0.0784314	0.418968	±	0.004	89415.1.1
CAN18_64	Arctic Red	Tsiigehtchic	2018-06-09	67.4269	133.779			43.598	13.851	2.44		1.76161	0.0737705	0.519114	±	0.006	92575.1.1
CAN18_65	Peel	Fort McPherson	2018-06-12	67.326	134.864			475.404	7.648	0.51		0.666841	0.0980392	0.171353	±	0.005	92576.1.1
